# Supplementary material for: Design and Validation of a Short Novel Estradiol Aptamer and Exploration of Its Application in Sensor Technology
Source: Molecules. 2024 Jan 22;29(2):535. doi: 10.3390/molecules29020535 (PMC10819485; doi:10.3390/molecules29020535)
Supplement: Supplementary file 1 [file molecules-29-00535-s001.zip]

Archive with 1 entries (1 files):
- molecules-2733344-supplementary.pdf
